# Supplementary material for: Di(arylcarbazole) Substituted Oxetanes as Efficient Hole Transporting Materials with High Thermal and Morphological Stability for OLEDs
Source: Molecules. 2023 Mar 1;28(5):2282. doi: 10.3390/molecules28052282 (PMC10005742; doi:10.3390/molecules28052282)
Supplement: Supplementary file 1 [file molecules-28-02282-s001.zip]

Archive with 1 entries (1 files):
- molecules-2199412-supplementary.pdf
